# Supplementary material for: Two new species of the genus Anufrievia Dworakowska (Hemiptera, Cicadellidae, Typhlocybinae) from karst region of southwest China
Source: Biodivers Data J. 2022 Mar 1;10:e77511. doi: 10.3897/BDJ.10.e77511 (PMC8904430; doi:10.3897/BDJ.10.e77511)
Supplement: XML Treatment for Anufrievia ventricosa [file BDJ.10.e77511-treatment1.xml]

<!DOCTYPE tp:taxon-treatment
  PUBLIC "-//TaxonX//DTD Taxonomic Treatment Publishing DTD v0 20100105//EN" "tax-treatment-NSO.dtd">
<tp:taxon-treatment xmlns:tp="http://www.plazi.org/taxpub"><tp:treatment-meta><mixed-citation publication-type="journal"><person-group><name><surname>Yuan</surname><given-names>Zhouwei</given-names></name><name><surname>Zhang</surname><given-names>Ni</given-names></name><name><surname>Song</surname><given-names>Yuehua</given-names></name></person-group><article-title>Two new species of the genus <italic><tp:taxon-name><tp:taxon-name-part taxon-name-part-type="genus" reg="Anufrievia">Anufrievia</tp:taxon-name-part></tp:taxon-name></italic> Dworakowska (<tp:taxon-name><tp:taxon-name-part taxon-name-part-type="order">Hemiptera</tp:taxon-name-part></tp:taxon-name>, <tp:taxon-name><tp:taxon-name-part taxon-name-part-type="family">Cicadellidae</tp:taxon-name-part></tp:taxon-name>, <tp:taxon-name><tp:taxon-name-part taxon-name-part-type="subfamily">Typhlocybinae</tp:taxon-name-part></tp:taxon-name>) from karst region of southwest China</article-title><source>Biodivers Data J</source><day>01</day><month>03</month><year>2022</year><volume>10</volume><pub-id pub-id-type="doi">10.3897/BDJ.10.e77511</pub-id></mixed-citation></tp:treatment-meta><tp:nomenclature><tp:taxon-name>
            <object-id xmlns:xlink="http://www.w3.org/1999/xlink" content-type="arpha" xlink:type="simple">E627C28E-DB7D-5662-936A-33DCC5B9D494</object-id>
            <tp:taxon-name-part taxon-name-part-type="genus">Anufrievia</tp:taxon-name-part>
            <tp:taxon-name-part taxon-name-part-type="species">ventricosa</tp:taxon-name-part>
            <object-id xmlns:xlink="http://www.w3.org/1999/xlink" content-type="zoobank" xlink:type="simple" object-id-type="ZooBank">D493BC2C-A404-4FA4-855C-F86A785AF6AF</object-id>
          </tp:taxon-name><tp:taxon-status xmlns:xlink="http://www.w3.org/1999/xlink" xlink:type="simple">sp. n.</tp:taxon-status></tp:nomenclature><tp:treatment-sec sec-type="materials"><title>Materials</title><list list-type="alpha-lower" list-content="occurrences"><list-item><p><bold>Type status:</bold> <named-content xmlns:xlink="http://www.w3.org/1999/xlink" content-type="dwc:typeStatus" xlink:type="simple">Holotype</named-content>. <bold>Occurrence:</bold> individualCount: <named-content xmlns:xlink="http://www.w3.org/1999/xlink" content-type="dwc:individualCount" xlink:type="simple">"1"</named-content>; sex: <named-content xmlns:xlink="http://www.w3.org/1999/xlink" content-type="dwc:sex" xlink:type="simple">male</named-content>; lifeStage: <named-content xmlns:xlink="http://www.w3.org/1999/xlink" content-type="dwc:lifeStage" xlink:type="simple">adult</named-content>; <bold>Taxon:</bold> scientificName: <named-content xmlns:xlink="http://www.w3.org/1999/xlink" content-type="dwc:scientificName" xlink:type="simple"><italic><tp:taxon-name><tp:taxon-name-part taxon-name-part-type="genus" reg="Anufrievia">Anufrievia</tp:taxon-name-part><tp:taxon-name-part taxon-name-part-type="species" reg="ventricosa">ventricosa</tp:taxon-name-part></tp:taxon-name></italic></named-content>; order: <named-content xmlns:xlink="http://www.w3.org/1999/xlink" content-type="dwc:order" xlink:type="simple"><tp:taxon-name><tp:taxon-name-part taxon-name-part-type="order">Hemiptera</tp:taxon-name-part></tp:taxon-name></named-content>; family: <named-content xmlns:xlink="http://www.w3.org/1999/xlink" content-type="dwc:family" xlink:type="simple"><tp:taxon-name><tp:taxon-name-part taxon-name-part-type="family">Cicadellidae</tp:taxon-name-part></tp:taxon-name></named-content>; genus: <named-content xmlns:xlink="http://www.w3.org/1999/xlink" content-type="dwc:genus" xlink:type="simple"><tp:taxon-name><tp:taxon-name-part taxon-name-part-type="genus">Anufrievia</tp:taxon-name-part></tp:taxon-name></named-content>; specificEpithet: <named-content xmlns:xlink="http://www.w3.org/1999/xlink" content-type="dwc:specificEpithet" xlink:type="simple"><italic><tp:taxon-name><tp:taxon-name-part taxon-name-part-type="genus" reg="Anufrievia"/><tp:taxon-name-part taxon-name-part-type="species" reg="ventricosa">ventricosa</tp:taxon-name-part></tp:taxon-name></italic></named-content>; <bold>Location:</bold> country: <named-content xmlns:xlink="http://www.w3.org/1999/xlink" content-type="dwc:country" xlink:type="simple">China</named-content>; stateProvince: <named-content xmlns:xlink="http://www.w3.org/1999/xlink" content-type="dwc:stateProvince" xlink:type="simple">Guizhou</named-content>; county: <named-content xmlns:xlink="http://www.w3.org/1999/xlink" content-type="dwc:county" xlink:type="simple">Guanling</named-content>; locationRemarks: <named-content xmlns:xlink="http://www.w3.org/1999/xlink" content-type="dwc:locationRemarks" xlink:type="simple">"Guizhou, Guanling, 27. 9. 2020, coll. Zhouwei Yuan and Xiao Yang"</named-content>; <bold>Record Level:</bold> collectionCode: <named-content xmlns:xlink="http://www.w3.org/1999/xlink" content-type="dwc:collectionCode" xlink:type="simple">Insects</named-content>; basisOfRecord: <named-content xmlns:xlink="http://www.w3.org/1999/xlink" content-type="dwc:basisOfRecord" xlink:type="simple">Preserved Specimen</named-content></p></list-item></list></tp:treatment-sec><tp:treatment-sec sec-type="Description"><title>Description</title><p>Body brownish-black. Head milky yellow (Fig. <xref ref-type="fig" rid="F7531304">1</xref>A and D). Eyes pitch black. Face milky yellow, anteclypeus little darker than fronteclypeus (Fig. <xref ref-type="fig" rid="F7531304">1</xref>C and E). Pronotum light yellow with two sides black (Fig. <xref ref-type="fig" rid="F7531304">1</xref>A and D). Scutellum yellowish-brown, with dark basal triangles (Fig. <xref ref-type="fig" rid="F7531304">1</xref>A and D). Forewing brownish (Fig. <xref ref-type="fig" rid="F7531304">1</xref>A and C). Abdominal apodemes broad, extended to 4<sup>th</sup> sternite (Fig. <xref ref-type="fig" rid="F7531308">2</xref>C).</p></tp:treatment-sec><tp:treatment-sec sec-type="Diagnosis"><title>Diagnosis</title><p>
            <bold>Male genitalia</bold>
          </p><p>Pygofer lobe broad, with five macroseta at cephalo-ventral angle of lobe and one macroseta at junction area with anal tube (Fig. <xref ref-type="fig" rid="F7531308">2</xref>A). Pygofer dorsal appendage broad at base, tapering towards apex. Subgenital plate slightly concave near middle area, with two macrosetae on outer surface (Fig. <xref ref-type="fig" rid="F7531308">2</xref>B). Style with two points at apex; pre-apical lobe small (Fig. <xref ref-type="fig" rid="F7531308">2</xref>C). Aedeagus with shaft almost straight and flat in lateral view, pair of long processes arising from base of shaft, surpassing gonopore; gonopore reaching 3/4 height of aedeagal shaft, on ventral surface; dorsal apodeme well developed (Fig. <xref ref-type="fig" rid="F7531308">2</xref>D and G). Connective Y-shaped, two lateral arms long and central lobe large; stem well developed (Fig. <xref ref-type="fig" rid="F7531308">2</xref>F).</p><p><bold>Measurement</bold>: Male length (including wing) 2.9 mm.</p></tp:treatment-sec><tp:treatment-sec sec-type="Etymology"><title>Etymology</title><p>The specific epithet is derived from the Latin word “<italic>ventricosus</italic>”, referring to the connective central lobe well developed.</p></tp:treatment-sec><tp:treatment-sec sec-type="Taxon discussion"><title>Taxon discussion</title><p>This species is similar to <italic><tp:taxon-name><tp:taxon-name-part taxon-name-part-type="genus" reg="Anufrievia">A.</tp:taxon-name-part><tp:taxon-name-part taxon-name-part-type="species" reg="confluensa">confluensa</tp:taxon-name-part></tp:taxon-name></italic> Tan, Jiang &amp; Song, 2021 with similar shape of style and aedeagus, but can be distinguished by the five macrosetae at cephalo-ventral angle of lobe and one macroseta at junction area with anal tube; the aedeagus with pair of long processes arising from base of shaft and the connective central lobe well developed.</p></tp:treatment-sec><tp:treatment-sec><!--Section generated to contain objects referenced in tp:taxon-treatment.--><fig id="F7531304" position="float" orientation="portrait"><object-id xmlns:xlink="http://www.w3.org/1999/xlink" content-type="arpha" xlink:type="simple">992BE26D-3BB9-5271-AC74-4A76165F8D30</object-id><object-id xmlns:xlink="http://www.w3.org/1999/xlink" content-type="doi" xlink:type="simple">10.3897/BDJ.10.e77511.figure1</object-id><label>Figure 1.</label><caption><p><italic><tp:taxon-name><tp:taxon-name-part taxon-name-part-type="genus" reg="Anufrievia">Anufrievia</tp:taxon-name-part><tp:taxon-name-part taxon-name-part-type="species" reg="ventricosa">ventricosa</tp:taxon-name-part></tp:taxon-name></italic> <bold>sp. nov</bold>. <bold>A</bold> Habitus, dorsal view; <bold>B</bold> Habitus, lateral view; <bold>C</bold> Habitus, ventral view; <bold>D</bold> Head and thorax, dorsal view; <bold>E</bold> Face; <bold>F</bold> Genital capsule, lateral view; <bold>G</bold> Genital capsule, ventral view.</p></caption><graphic xmlns:xlink="http://www.w3.org/1999/xlink" xlink:href="bdj-10-e77511-g001.jpg" position="float" id="oo_604785.jpg" orientation="portrait" xlink:type="simple"><uri content-type="original_file" xlink:type="simple">https://binary.pensoft.net/fig/604785</uri></graphic></fig><fig id="F7531308" position="float" orientation="portrait"><object-id xmlns:xlink="http://www.w3.org/1999/xlink" content-type="arpha" xlink:type="simple">E2C54FEB-496A-51C5-BCD4-61C1FD3BAA2F</object-id><object-id xmlns:xlink="http://www.w3.org/1999/xlink" content-type="doi" xlink:type="simple">10.3897/BDJ.10.e77511.figure2</object-id><label>Figure 2.</label><caption><p><italic><tp:taxon-name><tp:taxon-name-part taxon-name-part-type="genus" reg="Anufrievia">Anufrievia</tp:taxon-name-part><tp:taxon-name-part taxon-name-part-type="species" reg="ventricosa">ventricosa</tp:taxon-name-part></tp:taxon-name></italic> <bold>sp. nov</bold>. <bold>A</bold> Pygofer lobe; <bold>B</bold> Subgenital plate; <bold>C</bold> Style; <bold>D</bold> Aedeagus, ventral view; <bold>E</bold> Abdominal apodemes; <bold>F</bold> Connective; <bold>G</bold> Aedeagus, lateral view; <bold>H</bold> Part of pygofer lobe, dorsal view.</p></caption><graphic xmlns:xlink="http://www.w3.org/1999/xlink" xlink:href="bdj-10-e77511-g002.jpg" position="float" id="oo_646852.jpg" orientation="portrait" xlink:type="simple"><uri content-type="original_file" xlink:type="simple">https://binary.pensoft.net/fig/646852</uri></graphic></fig></tp:treatment-sec></tp:taxon-treatment>
